# Supplementary material for: Serum sclerostin and irisin as predictive markers for atherosclerosis in Egyptian type II diabetic female patients: A case control study
Source: PLoS One. 2018 Nov 7;13(11):e0206761. doi: 10.1371/journal.pone.0206761 (PMC6221312; doi:10.1371/journal.pone.0206761)
Supplement: S1 Table — A table showing the anthropometric data, blood pressure measurements and medication history of the T2DM+ATHR, T2DM-ATHR and control cohorts. (XLSX) [file pone.0206761.s001.xlsx]

## Sheet: Sheet1
Patient no	Sex	BMI (kg/m2)	Duration of disease (years)	Present medication	Systolic BP (mmHg)	Diastolic BP (mmHg)	Group name
1	female	38.5788	15	ins+met+B12	130	90	T2DM+ATHR
2	female	32.4557	10	ins+met+B12	120	80	T2DM+ATHR
3	female	29.6158	7	ins+met+B12	110	70	T2DM+ATHR
4	female	30.1038	20	ins+met+B12	150	90	T2DM+ATHR
5	female	29.7609	15	ins+met+B12	150	90	T2DM+ATHR
6	female	39.0625	13	ins+met+B12	120	70	T2DM+ATHR
7	female	33.218	15	ins+met+B12	130	90	T2DM+ATHR
8	female	24.0346	9	ins+met+B12	150	80	T2DM+ATHR
9	female	32.0461	10	ins+met+B12	130	80	T2DM+ATHR
10	female	25.9516	15	ins+met+B12	150	90	T2DM+ATHR
11	female	34.6021	15	ins+met+B12	150	90	T2DM+ATHR
12	female	31.2314	18	ins+met+B12	140	90	T2DM+ATHR
13	female	31.8878	11	ins+met+B12	150	90	T2DM+ATHR
14	female	31.2452	15	ins+met+B12	130	80	T2DM+ATHR
15	female	32.4219	11	ins+met+B12	120	70	T2DM+ATHR
16	female	30.8185	14	ins+B12	130	80	T2DM+ATHR
17	female	32.4557	16	ins+B12	140	80	T2DM+ATHR
18	female	32.3884	8	ins+B12	140	100	T2DM+ATHR
19	female	32.4219	15	ins+B12	130	80	T2DM+ATHR
20	female	29.2969	20	ins+B12	130	90	T2DM+ATHR
21	female	35.3798	10	ins+B12	110	70	T2DM+ATHR
22	female	33.2031	6	ins+B12	120	70	T2DM+ATHR
23	female	32.3232	10	ins+B12	140	80	T2DM+ATHR
24	female	33.4124	10	ins+B12	120	70	T2DM+ATHR
25	female	36.2897	14	ins+B12	120	80	T2DM+ATHR
26	female	34.3125	12	ins+B12	130	90	T2DM+ATHR
27	female	27.5802	12	ins+B12	120	80	T2DM+ATHR
28	female	31.9922	10	ins+B12	110	80	T2DM+ATHR
29	female	30.4218	15	ins+B12	140	80	T2DM+ATHR
30	female	35.1562	10	ins+B12	120	80	T2DM+ATHR
31	female	27.7551	8	ins+B12	120	70	T2DM+ATHR
32	female	27.7778	10	ins+B12	130	80	T2DM+ATHR
33	female	29.4023	8	ins+B12	120	80	T2DM+ATHR
34	female	31.8339	21	ins+B12	130	80	T2DM+ATHR
35	female	31.4879	9	ins+B12	120	80	T2DM+ATHR
36	female	27.5482	5	ins+B12	110	70	T2DM+ATHR
37	female	27.0416	8	ins+B12	120	70	T2DM+ATHR
38	female	33.1213	10	ins+B12	140	90	T2DM+ATHR
39	female	25.0593	10	ins+B12	120	80	T2DM+ATHR
40	female	29.0487	1	insulin+metformin	120	90	T2DM-ATHR
41	female	30.4832	4	Insulin+ Metformin	110	70	T2DM-ATHR
42	female	37.1094	10	Insulin+Metformin	130	70	T2DM-ATHR
43	female	30.4832	12	Insulin+Metformin+VitaminB12	120	80	T2DM-ATHR
44	female	26.4915	10	Insulin+Metformin+VitaminB12	130	70	T2DM-ATHR
45	female	22.151	10	Insulin+Metformin	100	70	T2DM-ATHR
46	female	27.8852	10	Insulin+Metformin+VitaminB12	110	80	T2DM-ATHR
47	female	29.4118	10	Insulin+Metformin+VitaminB12	130	80	T2DM-ATHR
48	female	29.2969	10	Insulin+Metformin+VitaminB12	130	80	T2DM-ATHR
49	female	36.2897	7	Insulin+Metformin+VitaminB12	100	70	T2DM-ATHR
50	female	26.7036	2.5	Insulin+Metformin	110	80	T2DM-ATHR
51	female	28.9341	13	Insulin	120	80	T2DM-ATHR
52	female	27.5482	5	Insulin+B12 +Glimperide	130	80	T2DM-ATHR
53	female	32.3232	15	Insulin	130	80	T2DM-ATHR
54	female	31.5556	10	Insulin+Vit B12	120	80	T2DM-ATHR
55	female	25.1532	5	Insulin	130	80	T2DM-ATHR
56	female	24.4561	10	Insulin+Vit B12	120	70	T2DM-ATHR
57	female	31.6406	10	Insulin+Vit B12	110	70	T2DM-ATHR
58	female	31.2386	5	Insulin+Vit B12	130	80	T2DM-ATHR
59	female	32.6608	8	Insulin+Vit B12	130	70	T2DM-ATHR
60	female	26.6728	9	Insulin+Vit B12	110	70	T2DM-ATHR
61	female	22.6003	5	Insulin+Vit B12	120	80	T2DM-ATHR
62	female	25.0593	-	-	110	70	Control
63	female	26.9531	-	-	110	70	Control
64	female	28.764	-	-	120	80	Control
65	female	27.4587	-	-	110	70	Control
66	female	24.0238	-	-	120	80	Control
67	female	19.5312	-	-	120	80	Control
68	female	28.3447	-	-	110	80	Control
69	female	35.756	-	-	120	80	Control
